# Supplementary material for: Purification of Actinium-225 from Thorium via Selective Precipitation
Source: Molecules. 2026 Jun 18;31(12):2144. doi: 10.3390/molecules31122144 (PMC13305970; doi:10.3390/molecules31122144)
Supplement: Supplementary file 1 [file molecules-31-02144-s001.zip]

Archive with 1 entries (1 files):
- molecules-4296274-supplementary.pdf
